# Supplementary material for: GBDKVA score: a scoring system for preoperative risk assessment of adrenal tumors ≤6cm
Source: Front Endocrinol (Lausanne). 2025 Mar 17;16:1418535. doi: 10.3389/fendo.2025.1418535 (PMC11955483; doi:10.3389/fendo.2025.1418535)
Supplement: Supplementary Table 1 — The research data of this experiment. [file Table1.xlsx]

## Sheet: Sheet1
Gender	Age	Laterality	Height	Weight	BMI	Maximum diameter,cm	GBDKVA score								OT	BL	RTGIF	BRD	IDTD	PHT	complication	srgical margin	pathological diagnosis	ARS Score
							G	B	D	K	V	A	Total	Grade										Age？	Comorbidities?	Secretion?	Suspicion of malignancy?		Total
W	55	L	155	50	20.8117	1.9	1	1	1	2	1	1	7	1	75	75	1	2	4	4	0	0	adrenal cyst	8	0	4	0	12	12
M	49	R	163	72	27.0993	4.8	2	2	3	1	1	1	10	1	90	90	4	1	4	4	1	0	cortical adenoma	0	0	4	0	4	4
W	69	R	163	75	28.2284	3.6	1	2	2	1	1	1	8	1	135	80	1	2	3	6	1	0	cortical adenoma	8	0	4	0	12	12
M	58	R	182	106	32.001	5.9	2	3	3	2	1	1	12	2	60	65	3	1	2	3	1	0	adrenal cyst	8	0	4	0	12	12
W	55	R	169	76	26.6097	4.1	1	2	3	1	2	1	10	1	155	100	1	2	4	4	0	0	pheochromocytoma	8	0	0	0	8	8
W	64	R	164	69	25.6544	3.8	1	2	2	1	1	1	8	1	80	55	3	1	2	3	0	0	adrenal cyst	8	0	4	0	12	12
M	60	R	170	60	20.7612	2.9	2	1	2	1	1	1	8	1	140	150	1	4	5	7	1	0	cortical adenoma	8	0	4	0	12	12
M	43	R	175	80	26.1224	1.6	2	2	1	1	1	1	8	1	120	120	4	1	4	4	1	0	cortical adenoma	0	0	4	0	4	4
W	47	L	158	58	23.2335	2.8	1	1	2	3	1	1	9	1	75	60	3	3	7	7	1	0	pheochromocytoma	0	4	0	0	4	4
W	46	R	165	62	22.7732	4.8	1	1	3	2	2	1	10	1	120	75	1	1	3	3	1	0	ganglioneuroma	0	0	4	0	4	4
M	33	L	176	80	25.8264	5.1	2	2	3	2	1	1	11	2	165	100	3	4	5	15	1	0	cortical adenoma	0	0	4	0	4	4
W	31	L	158	46	18.4265	5	1	1	3	2	1	1	9	1	75	80	1	1	4	7	1	0	adrenal cyst	0	0	4	0	4	4
M	54	R	171	64	21.8871	4.1	2	1	3	3	2	2	13	2	150	150	8	4	6	8	1	0	pheochromocytoma	8	0	0	0	8	8
W	56	L	158	60	24.0346	3.5	1	1	2	3	1	1	9	1	180	200	3	4	6	6	0	0	pheochromocytoma	8	4	0	0	12	12
M	57	L	156	60	24.6548	2.6	2	1	2	1	1	2	9	1	195	180	1	1	2	2	0	0	cortical adenoma	8	0	4	0	12	12
M	58	R	176	82	26.4721	3	2	2	2	1	1	1	9	1	150	150	1	1	4	5	0	0	cortical adenoma	8	16	4	0	28	28
W	54	R	160	83	32.4219	3.2	1	3	2	2	1	1	10	1	65	100	2	4	4	4	0	0	cortical adenoma	8	0	4	0	12	12
M	66	R	174	88	29.0659	5.2	2	2	3	2	1	1	11	2	150	120	1	1	5	5	0	0	adrenal cyst	8	0	4	0	12	12
W	35	R	168	83.5	29.5848	3.6	1	2	2	2	1	1	9	1	80	55	2	5	4	5	0	0	cortical adenoma	0	0	4	0	4	4
W	55	R	162	58	22.1003	2.1	1	1	2	2	1	1	8	1	75	50	1	1	3	5	0	0	cortical adenoma	8	0	4	0	12	12
M	26	R	178	57	17.9902	5.3	2	1	3	1	2	2	11	2	240	200	2	4	7	11	0	0	pheochromocytoma	0	0	0	0	0	0
M	65	R	171	92.5	31.6337	3	2	3	2	1	1	1	10	1	135	150	2	3	6	7	0	0	cortical adenoma	8	0	4	0	12	12
M	47	L	178	84	26.5118	4.2	2	2	3	2	1	1	11	2	105	100	2	3	5	7	1	0	adrenal medulla hyperplasia	0	0	4	0	4	4
W	52	R	164	70	26.0262	2.9	1	2	2	1	1	1	8	1	120	105	1	3	5	9	0	0	cortical adenoma	8	0	4	0	12	12
M	36	L	175	80	26.1224	1.9	2	2	1	1	1	1	8	1	120	110	2	2	4	5	0	0	cortical adenoma	0	0	4	0	4	4
M	69	L	171	85	29.0688	2.8	2	2	2	1	1	2	10	1	210	150	3	5	8	8	1	0	cortical adenoma	8	4	4	0	16	16
W	70	L	159	63	24.9199	4.8	1	1	3	2	1	1	9	1	150	100	0	2	4	6	0	0	cortical adenoma	8	0	4	0	12	12
M	50	R	175	88	28.7347	3	2	2	2	1	1	1	9	1	75	85	1	1	5	6	1	0	cortical adenoma	8	0	4	0	12	12
W	60	R	160	76	29.6875	3.2	1	2	2	1	1	1	8	1	140	95	1	2	4	6	0	0	cortical adenoma	8	8	4	0	20	20
M	51	L	176	75	24.2123	2.9	2	1	2	1	1	1	8	1	195	205	1	1	6	7	0	0	myeloid lipoma	8	0	4	0	12	12
M	38	R	183	93	27.7703	2.3	2	2	2	1	1	1	9	1	165	140	1	1	3	3	1	0	cortical adenoma	0	0	4	0	4	4
M	51	L	176	68	21.9525	2.6	2	1	2	1	1	1	8	1	120	65	2	1	3	5	0	0	cortical adenoma	8	0	4	0	12	12
W	29	L	175	60	19.5918	1.1	1	1	1	1	1	1	6	1	120	90	1	1	2	2	0	0	cortical adenoma	0	0	4	0	4	4
M	53	R	173	81	27.0641	3.7	2	2	2	1	1	1	9	1	70	70	3	2	4	5	0	0	cortical adenoma	8	0	4	0	12	12
M	59	L	174	81	26.7539	2.5	2	2	2	1	1	1	9	1	180	105	1	2	6	8	1	0	cortical adenoma	8	0	4	0	12	12
M	44	L	173	81	27.0641	1.9	2	2	1	1	1	1	8	1	90	100	1	2	5	6	0	0	cortical adenoma	0	0	4	0	4	4
W	52	R	165	65	23.8751	5.6	1	1	3	2	1	2	10	1	165	110	1	1	5	5	1	0	pheochromocytoma	8	12	0	0	20	20
M	70	L	172	61	20.6193	1.4	2	1	1	1	1	1	7	1	90	30	3	1	5	5	0	0	adrenal medulla hyperplasia	8	0	4	0	12	12
M	39	R	172	95	32.112	1.8	2	3	1	1	1	1	9	1	165	50	1	2	3	4	0	0	cortical adenoma	0	0	4	0	4	4
W	64	R	159	55	21.7555	2.8	1	1	2	1	1	1	7	1	135	45	1	1	3	3	0	0	cortical adenoma	8	0	4	0	12	12
W	58	R	165	72	26.4463	2.4	1	2	2	1	1	1	8	1	90	65	2	1	3	4	1	0	cortical adenoma	8	0	4	0	12	12
M	32	R	175	99	32.3265	6	2	3	3	2	2	1	13	2	180	100	1	1	3	5	1	0	cortical adenoma	0	0	4	0	4	4
M	61	L	172	70	23.6614	2.5	2	1	2	2	1	1	9	1	75	55	2	2	5	5	1	0	cortical adenoma	8	0	4	0	12	12
W	50	L	162	62	23.6244	1.9	1	1	1	2	1	1	7	1	105	80	2	2	4	5	0	0	cortical adenoma	8	0	4	0	12	12
W	56	L	160	56	21.875	2.1	1	1	2	1	1	1	7	1	60	65	2	1	3	6	0	0	cortical adenoma	8	0	4	0	12	12
M	61	R	170	80	27.6817	2.6	2	2	2	1	1	1	9	1	180	130	2	2	5	6	0	0	cortical adenoma	8	16	4	0	28	28
M	68	L	170	80	27.6817	2.5	2	2	2	1	1	1	9	1	170	80	2	5	5	5	0	0	cortical adenoma	8	4	4	0	16	16
M	42	R	175	100	32.6531	2.5	2	3	2	2	1	1	11	2	240	50	1	1	2	3	0	0	cortical adenoma	0	0	4	0	4	4
W	53	R	160	59	23.0469	2.2	1	1	2	1	1	1	7	1	60	40	1	1	5	5	0	0	cortical adenoma	8	0	4	0	12	12
W	31	L	161	60	23.1473	5.6	1	1	3	2	1	2	10	1	120	40	2	2	6	10	1	0	adrenal cyst	0	0	4	0	4	4
W	71	L	168	77	27.2817	2.6	1	2	2	1	1	1	8	1	75	35	4	1	5	5	0	0	cortical adenoma	8	4	4	0	16	16
M	51	L	168	65	23.03	2.9	2	1	2	1	1	1	8	1	120	45	1	3	5	5	0	0	cortical adenoma	8	16	4	0	28	28
M	52	R	175	78	25.4694	4.8	2	2	3	2	1	1	11	2	90	20	1	1	3	4	0	0	ganglioneuroma	8	0	4	0	12	12
M	45	L	178	80	25.2493	2	2	2	1	1	1	1	8	1	90	30	1	1	2	2	1	0	cortical adenoma	0	0	4	0	4	4
M	52	R	175	95	31.0204	1.4	2	3	1	1	1	1	9	1	105	55	1	1	2	3	0	0	nodular adrenal hyperplasia	8	0	4	0	12	12
W	63	L	158	50	20.0288	2.9	1	1	2	2	1	1	8	1	105	85	1	1	3	3	0	0	cortical adenoma	8	8	4	0	20	20
W	34	R	166	48.5	17.6005	3.1	1	1	2	1	1	1	7	1	60	55	1	1	3	4	1	0	cortical adenoma	0	0	4	0	4	4
M	62	R	167	75	26.8923	2.5	2	2	2	2	1	1	10	1	75	55	1	2	5	7	0	0	cortical adenoma	8	0	4	0	12	12
M	55	R	178	74	23.3556	5.1	2	1	3	2	1	2	11	2	135	90	6	2	6	6	1	0	pheochromocytoma	8	0	0	0	8	8
M	31	L	175	67	21.8776	3.6	2	1	2	1	1	1	8	1	105	40	1	1	4	7	0	0	pheochromocytoma	0	0	0	0	0	0
W	65	L	162	78.5	29.9116	2.6	1	2	2	1	1	1	8	1	110	65	1	2	3	4	0	0	cortical adenoma	8	0	4	0	12	12
M	51	R	170	62.5	21.6263	5.5	2	1	3	2	1	1	10	1	90	55	1	3	7	7	0	0	pheochromocytoma	8	0	0	0	8	8
M	40	L	175	86.5	28.2449	2.8	2	2	2	1	1	1	9	1	120	75	1	2	4	5	0	0	cortical adenoma	0	0	4	0	4	4
M	68	L	173	83	27.7323	1.4	2	2	1	1	1	1	8	1	90	60	1	2	5	5	1	0	cortical adenoma	8	12	4	0	24	24
M	54	R	173	70	23.3887	1.8	2	1	1	1	1	1	7	1	135	0	3	4	5	5	0	0	cortical adenoma	8	0	4	0	12	12
M	18	L	185	90	26.2966	2.2	2	2	2	1	1	1	9	1	180	50	1	3	5	5	0	0	1.cortical adenoma2.ganglioneuroma	0	0	4	0	4	4
W	60	R	159	58	22.9421	2.8	1	1	2	2	2	1	9	1	120	0	1	1	3	3	0	0	cortical adenoma	8	0	4	0	12	12
M	59	L	180	92	28.3951	4.4	2	2	3	1	1	1	10	1	120	100	8	1	8	8	1	0	cortical adenocarcinoma	8	0	4	13	25	25
M	47	R	175	58	18.9388	5.2	2	1	3	2	1	2	11	2	120	65	7	1	4	7	1	0	cortical adenoma	0	0	4	0	4	4
M	57	R	165	57	20.9366	3.6	2	1	2	2	1	1	9	1	105	100	1	2	3	5	1	0	cortical adenoma	8	0	4	0	12	12
W	38	R	166	65	23.5883	3.7	1	1	2	1	1	1	7	1	120	45	2	2	5	7	1	0	cortical adenoma	0	0	4	0	4	4
M	57	R	160	68	26.5625	2.6	2	2	2	1	1	1	9	1	75	20	2	2	3	3	0	0	cortical adenoma	8	4	4	0	16	16
M	42	R	167	63	22.5896	4.2	2	1	3	1	1	1	9	1	60	10	1	1	2	2	1	0	adrenal cyst	0	0	4	0	4	4
W	65	R	160	76	29.6875	2.7	1	2	2	1	1	1	8	1	135	75	2	2	4	5	0	0	cortical adenoma	8	0	4	0	12	12
M	57	L	172	88	29.7458	3.3	2	2	2	1	1	1	9	1	105	60	1	1	3	4	1	0	cortical adenoma	8	4	4	0	16	16
M	62	L	173	86	28.7347	3	2	2	2	1	1	1	9	1	90	20	1	1	4	4	0	0	cortical adenoma	8	0	4	0	12	12
M	37	R	177	102	32.5577	6	2	3	3	1	1	1	11	2	150	105	1	2	4	7	0	0	myeloid lipoma	0	0	4	0	4	4
W	59	L	163	69	25.9701	3.8	1	2	2	1	1	1	8	1	100	50	2	1	4	6	1	0	cortical adenoma	8	4	4	0	16	16
M	59	L	180	102	31.4815	4.1	2	3	3	2	1	1	12	2	125	65	1	2	3	4	0	0	cortical adenoma	8	16	4	0	28	28
W	60	R	165	62	22.7732	3.8	1	1	2	2	1	1	8	1	90	40	1	1	3	4	0	0	adrenal cyst	8	0	4	0	12	12
W	67	R	163	73	27.4756	3.5	1	2	2	2	1	2	10	1	90	60	2	1	3	3	0	0	cortical adenoma	8	0	4	0	12	12
M	36	L	170	73	25.2595	1	2	2	1	1	1	1	8	1	140	100	1	2	5	5	1	0	cortical adenoma	0	0	4	0	4	4
M	63	L	167	80	28.6851	1	2	2	1	1	1	1	8	1	165	80	1	1	4	4	0	0	cortical adenoma	8	4	4	0	16	16
W	48	R	160	63	24.6094	3.8	1	1	2	1	1	1	7	1	80	20	3	2	4	6	1	0	cortical adenoma	0	0	4	0	4	4
W	74	R	164	88	32.7186	3	1	3	2	2	1	1	10	1	120	30	1	2	4	6	1	0	cortical adenoma	8	4	4	0	16	16
W	64	R	158	59	23.634	2.8	1	1	2	1	1	2	8	1	70	10	1	3	3	3	1	0	cortical adenoma	8	0	4	0	12	12
M	57	R	176	86	27.7634	2.4	2	2	2	1	1	1	9	1	60	60	1	1	4	4	1	0	cortical adenoma	8	4	4	0	16	16
M	50	R	170	62	21.4533	4	2	1	2	2	1	1	9	1	120	70	2	3	4	7	0	0	pheochromocytoma	8	0	0	0	8	8
M	52	R	180	75	23.1481	2.7	2	1	2	1	1	1	8	1	75	35	2	1	3	4	0	0	cortical adenoma	8	0	4	0	12	12
M	57	R	188	70	19.8053	3.6	2	1	2	1	1	1	8	1	45	55	1	2	5	5	1	0	cortical adenoma	8	0	4	0	12	12
M	46	L	175	88	28.7347	3	2	2	2	1	1	1	9	1	150	75	2	4	4	6	0	0	adrenal cyst	0	0	4	0	4	4
M	39	L	173	65	21.7181	5.5	2	1	3	2	1	2	11	2	270	500	2	3	9	11	1	0	pheochromocytoma	0	0	0	0	0	0
M	64	R	174	80	26.4236	2.7	2	2	2	1	1	1	9	1	75	70	2	2	11	11	1	0	cortical adenoma	8	16	4	0	28	28
W	18	R	169	63	22.0581	4	1	1	2	2	1	2	9	1	140	90	3	2	5	5	1	0	pheochromocytoma	0	0	0	0	0	0
M	65	L	170	52	17.9931	3.9	2	1	2	2	1	1	9	1	130	60	1	2	2	3	0	0	cortical adenoma	8	0	4	0	12	12
W	56	R	155	64.5	26.847	5.6	1	2	3	2	2	1	11	2	145	105	2	2	4	5	1	0	pheochromocytoma	8	0	0	0	8	8
M	44	R	186	89	25.7255	5.9	2	2	3	2	1	1	11	2	60	40	1	1	3	4	0	0	myeloid lipoma	0	4	4	0	8	8
W	63	R	160	55	21.4844	2	1	1	1	1	1	1	6	1	75	55	2	2	4	5	0	0	cortical adenoma	8	4	4	0	16	16
M	64	L	177	96	30.6425	4.2	2	3	3	1	1	1	11	2	120	80	5	2	4	5	0	0	cortical adenoma	8	20	4	0	32	32
M	58	R	170	86	29.7578	2.5	2	2	2	1	1	1	9	1	260	105	2	2	5	7	0	0	cortical adenoma	8	12	4	0	24	24
M	49	L	175	105	34.2857	1.4	2	3	1	1	1	1	9	1	145	110	1	2	2	3	0	0	cortical adenoma	0	0	4	0	4	4
M	57	L	167	75	26.8923	3.4	2	2	2	2	1	1	10	1	140	95	1	2	4	4	0	0	cortical adenoma	8	0	4	0	12	12
W	62	R	160	60	23.4375	5.8	1	1	3	3	2	1	11	2	150	70	1	3	5	5	0	0	schwannoma	8	0	4	0	12	12
W	65	R	158	58	23.2335	2.8	1	1	2	2	1	1	8	1	146	60	2	3	5	6	0	0	cortical adenoma	8	0	4	0	12	12
M	49	L	170	64.5	22.3183	5.9	2	1	3	2	1	1	10	1	75	30	1	2	4	4	1	0	adrenal cyst	0	0	4	0	4	4
M	57	L	165	73	26.8136	4.3	2	2	3	2	1	1	11	2	79	45	2	2	4	6	1	0	cortical adenoma	8	0	4	0	12	12
W	67	R	163	62	23.3355	4	1	1	2	2	1	2	9	1	70	35	2	2	2	2	0	0	cortical adenoma	8	0	4	0	12	12
W	66	R	150	57.5	25.5556	1.1	1	2	1	1	1	1	7	1	110	20	1	4	4	4	1	0	cortical adenoma	8	0	4	0	12	12
M	41	L	171	90	30.7787	2.1	2	3	2	1	1	1	10	1	75	100	1	2	3	3	0	0	adrenal cyst	0	0	4	0	4	4
M	54	R	170	78	26.9896	2.7	2	2	2	1	1	1	9	1	285	150	2	3	4	5	0	0	cortical adenoma	8	0	4	0	12	12
M	56	L	170	83	28.7197	1.3	2	2	1	1	1	1	8	1	75	25	2	2	4	4	0	0	cortical adenoma	8	16	4	0	28	28
W	59	R	163	57	21.4536	3.5	1	1	2	2	2	1	9	1	135	50	1	2	6	6	0	0	cystic mature teratoma	8	0	4	0	12	12
M	62	L	176	97	31.3146	4.1	2	3	3	1	1	1	11	2	65	10	1	1	1	2	0	0	adrenal cyst	8	4	4	0	16	16
W	67	L	165	80	29.3848	3.4	1	2	2	2	1	1	9	1	110	60	2	2	4	4	0	0	cortical adenoma	8	4	4	0	16	16
M	23	L	178	81.5	25.7228	2	2	2	1	2	1	1	9	1	60	55	2	1	3	3	0	0	cortical adenoma	0	0	4	0	4	4
M	56	L	172	85	28.7317	4	2	2	2	2	1	1	10	1	60	15	2	2	2	3	0	0	cortical adenoma	8	16	4	0	28	28
W	64	L	160	47	18.3594	1.4	1	1	1	2	1	1	7	1	65	10	1	1	3	4	0	0	cortical adenoma	8	16	4	0	28	28
M	69	L	170	73	25.2595	3.7	2	2	2	2	1	1	10	1	165	50	3	3	3	5	1	0	cortical adenoma	8	4	4	0	16	16
M	61	R	172	80	27.0416	2.9	2	2	2	1	1	1	9	1	165	75	1	2	4	5	0	0	cortical adenoma	8	4	4	0	16	16
M	61	R	183	94	28.0689	4.5	2	2	3	1	1	2	11	2	90	50	1	1	4	5	0	0	myeloid lipoma	8	0	4	0	12	12
W	70	L	160	65	25.3906	2.9	1	2	2	2	1	1	9	1	65	10	1	2	4	5	0	0	myeloid lipoma	8	4	4	0	16	16
M	63	L	170	68	23.5294	1.6	2	1	1	1	1	1	7	1	70	10	1	1	4	4	1	0	cortical adenoma	8	20	4	0	32	32
M	50	L	163	79	29.7339	2.6	2	2	2	1	1	1	9	1	90	50	1	1	4	4	0	0	cortical adenoma	8	0	4	0	12	12
M	35	L	180	107	33.0247	2.5	2	3	2	1	1	1	10	1	55	20	1	2	4	4	0	0	cortical adenoma	0	0	4	0	4	4
W	69	L	165	85	31.2213	3.3	1	3	2	1	1	1	9	1	75	20	1	2	4	5	0	0	cortical adenoma	8	0	4	0	12	12
M	64	L	183	89	26.5759	4.3	2	2	3	1	1	2	11	2	165	50	3	3	3	4	0	0	cortical adenoma	8	0	4	0	12	12
W	71	R	161	65	25.0762	3	1	2	2	1	1	1	8	1	145	75	1	2	3	5	0	0	cortical adenoma	8	0	4	0	12	12
W	40	L	155	57	23.7253	2.2	1	1	2	1	1	1	7	1	40	10	1	2	4	4	0	0	cortical adenoma	0	0	0	0	0	0
W	38	R	165	57	20.9366	3.5	1	1	2	2	1	2	9	1	60	50	1	3	7	7	1	0	pheochromocytoma	0	0	0	0	0	0
W	73	L	170	65	22.4913	4.1	1	1	3	1	1	1	8	1	130	30	2	2	4	5	0	0	cortical adenoma	8	0	4	0	12	12
M	57	L	170	85	29.4118	2.7	2	2	2	2	1	1	10	1	110	25	4	3	4	5	1	0	cortical adenoma	8	28	4	0	40	40
W	61	R	158	68	27.2392	2.9	1	2	2	1	1	1	8	1	75	15	2	2	4	4	0	0	cortical adenoma	8	16	4	0	28	28
M	59	L	175	78	25.4694	3.1	2	2	2	1	1	1	9	1	70	15	1	2	5	5	0	0	cortical adenoma	8	16	4	0	28	28
M	59	L	172	74	25.0135	2.2	2	2	2	1	1	1	9	1	105	20	1	4	4	4	0	0	myeloid lipoma	8	0	4	0	12	12
W	65	L	152	65	28.1337	2.5	1	2	2	1	1	1	8	1	65	20	2	3	3	3	0	0	cortical adenoma	8	4	4	0	16	16
M	38	L	185	93	27.1731	1.5	2	2	1	1	1	1	8	1	95	50	2	2	4	5	0	0	cortical adenoma	0	0	4	0	4	4
W	60	L	169	69	24.1588	1.2	1	1	1	1	1	1	6	1	55	30	2	1	3	4	0	0	cortical adenoma	8	24	4	0	36	36
M	57	L	178	78	24.6181	2.4	2	1	2	1	1	1	8	1	140	10	3	4	4	4	1	0	cortical adenoma	8	20	4	0	32	32
W	42	L	157	51.5	20.8933	2.8	1	1	2	1	1	1	7	1	100	5	2	2	4	5	0	0	cortical adenoma	0	0	4	0	4	4
W	59	R	162	61.5	23.4339	3.7	1	1	2	1	1	1	7	1	80	100	1	2	4	8	0	0	cortical adenoma	8	4	4	0	16	16
M	63	R	168	71	25.1559	5.2	2	2	3	1	1	1	10	1	130	50	2	2	5	5	0	0	pheochromocytoma	8	12	0	0	20	20
M	32	R	178	101	31.8773	3.7	2	3	2	1	1	1	10	1	63	10	2	2	3	5	0	0	pheochromocytoma	0	0	0	0	0	0
W	59	L	150	61	27.1111	2.8	1	2	2	2	1	1	9	1	60	40	2	4	2	4	0	0	cortical adenoma	8	0	4	0	12	12
W	68	L	156	54	22.1893	1.9	1	1	1	1	1	1	6	1	80	20	3	3	3	5	0	0	cortical adenoma	8	0	4	0	12	12
M	57	R	165	66	24.2424	3.6	2	1	2	2	1	1	9	1	85	35	2	2	3	7	0	0	cortical adenoma	8	16	4	0	28	28
W	62	L	168	73	25.8645	3	1	2	2	1	1	1	8	1	145	55	2	2	4	4	0	0	cortical adenoma	8	0	4	0	12	12
W	47	R	169	94	32.912	3	1	3	2	1	1	1	9	1	60	20	3	2	5	5	0	0	cortical adenoma	0	0	0	0	0	0
W	26	L	178	62	19.5682	1.5	1	1	1	1	1	1	6	1	135	65	1	1	4	4	0	0	cortical adenoma	0	0	4	0	4	4
M	37	L	168	59.5	21.0813	1	2	1	1	1	1	1	7	1	60	45	1	0	2	3	0	0	cortical adenoma	0	0	4	0	4	4
M	30	R	184	123	36.3303	5.2	2	3	3	2	1	1	12	2	60	50	2	2	4	4	0	0	adrenal cyst	0	0	4	0	4	4
M	37	R	181	74	22.5878	4	2	1	2	2	1	2	10	1	60	200	2	1	3	4	0	0	cortical adenoma	0	0	4	0	4	4
M	55	L	175	87	28.4082	2.8	2	2	2	1	1	1	9	1	120	105	2	2	4	4	0	0	cortical adenoma	8	0	4	0	12	12
W	59	L	168	65	23.03	4.2	1	1	3	1	1	1	8	1	90	100	2	2	5	5	0	0	cortical adenocarcinoma	8	0	4	13	25	25
M	58	R	170	78	26.9896	3.5	2	2	2	2	1	2	11	2	145	95	2	2	2	8	1	0	pheochromocytoma	8	0	0	0	8	8
W	70	L	156	67	27.5312	3.2	1	2	2	1	1	1	8	1	70	60	2	2	5	5	0	0	cortical adenoma	8	4	4	0	16	16
W	64	R	159	70	27.6888	3.5	1	2	2	1	1	1	8	1	190	55	2	2	4	4	0	0	cortical adenoma	8	0	4	0	12	12
M	53	L	170	57	19.7232	5.8	2	1	3	1	1	2	10	1	90	30	2	2	7	7	0	0	cortical adenoma	8	0	4	0	12	12
M	59	R	175	82	26.7755	2.4	2	2	2	1	1	1	9	1	165	10	1	2	5	7	0	0	cortical adenoma	8	4	4	0	16	16
M	38	R	171	90	30.7787	5.9	2	3	3	1	1	1	11	2	70	75	2	2	3	3	0	0	adrenal necrotic tissue	0	16	4	0	20	20
W	45	R	160	70	27.3438	5.3	1	2	3	1	2	1	10	1	90	50	2	2	3	4	0	0	cortical adenoma	0	0	4	0	4	4
W	50	R	158	68	27.2392	1.6	1	2	1	2	1	1	8	1	65	20	2	1	0	0	0	0	cortical adenoma	8	0	4	0	12	12
W	67	R	160	69	26.9531	2.6	1	2	2	1	1	1	8	1	80	40	1	2	4	7	0	0	cortical adenoma	8	4	4	0	16	16
M	47	L	174	88	29.0659	3.3	2	2	2	1	1	1	9	1	130	80	2	2	4	4	0	0	cortical adenoma	0	0	4	0	4	4
W	32	R	166	62	22.4996	2.1	1	1	2	1	1	1	7	1	90	65	1	2	5	5	0	0	cortical adenoma	0	0	4	0	4	4
W	48	R	153	52	22.2137	4.4	1	1	3	2	1	2	10	1	120	50	1	1	5	6	0	0	cortical adenoma	0	0	4	0	4	4
W	67	R	163	66	24.841	3.8	1	1	2	1	1	2	8	1	180	20	2	2	5	5	0	0	schwannoma	8	4	4	0	16	16
M	64	L	170	66	22.8374	2.9	2	1	2	1	1	1	8	1	65	30	2	2	5	5	0	0	cortical adenoma	8	0	4	0	12	12
W	59	R	158	70	28.0404	4.3	1	2	3	1	1	1	9	1	145	105	2	2	3	6	0	0	nodular adrenal hyperplasia	8	4	4	0	16	16
W	65	R	163	65	24.4646	1.2	1	1	1	1	1	1	6	1	70	75	1	1	4	4	0	0	cortical adenoma	8	16	4	0	28	28
M	34	L	168	73	25.8645	1.9	2	2	1	1	1	1	8	1	95	60	2	0	3	3	0	0	cortical adenoma	0	16	4	0	20	20
M	32	R	180	93	28.7037	5.5	2	2	3	1	1	1	10	1	105	55	2	1	4	6	0	0	pheochromocytoma	0	0	0	0	0	0
W	64	L	173	80	26.7299	3.2	1	2	2	1	1	1	8	1	65	30	1	2	4	4	0	0	cortical adenoma	8	0	4	0	12	12
M	39	L	175	79	25.7959	4.8	2	2	3	2	1	1	11	2	100	50	2	2	4	4	0	0	cortical adenoma	0	0	4	0	4	4
W	65	R	150	80	35.5556	3.4	1	3	2	1	1	1	9	1	90	30	2	3	6	6	1	0	cortical adenoma	8	0	4	0	12	12
W	59	L	158	44	17.6254	3.7	1	1	2	2	1	2	9	1	90	45	3	3	4	5	0	0	cortical adenoma	8	0	4	0	12	12
M	67	L	169	75	26.2596	2	2	2	1	1	1	1	8	1	120	10	2	2	4	4	0	0	cortical adenoma	8	0	4	0	12	12
W	52	R	165	68	24.977	3.3	1	1	2	2	1	2	9	1	45	25	2	2	3	3	0	0	cortical adenoma	8	0	0	0	8	8
W	61	R	173	78	26.0617	3.6	1	2	2	1	1	1	8	1	75	70	2	2	3	4	0	0	cortical adenoma	8	0	4	0	12	12
M	59	R	170	71	24.5675	3.5	2	1	2	1	1	1	8	1	155	70	2	2	6	6	0	0	cortical adenoma	8	4	4	0	16	16
M	24	L	148	91	41.5449	1.6	2	3	1	1	1	1	9	1	105	30	1	1	5	5	0	0	cortical adenoma	0	0	4	0	4	4
W	58	L	158	55	22.0317	2.6	1	1	2	1	1	1	7	1	110	70	2	3	3	4	0	0	cortical adenoma	8	0	4	0	12	12
M	75	L	175	83	27.102	4.4	2	2	3	2	1	2	12	2	125	75	2	2	4	4	0	0	myeloid lipoma	17	4	4	0	25	25
M	56	R	172	70	23.6614	4.6	2	1	3	1	1	2	10	1	60	20	2	2	5	5	0	0	cortical adenoma	8	0	4	0	12	12
M	58	L	175	90	29.3878	4.2	2	2	3	2	1	1	11	2	135	60	2	2	4	4	0	0	1.cortical adenoma2.schwannoma	8	16	4	0	28	28
W	61	L	158	62	24.8358	3.9	1	1	2	2	1	2	9	1	90	30	2	2	7	7	0	0	cortical adenoma	8	0	4	0	12	12
M	71	L	177	78	24.8971	3.4	2	1	2	1	1	1	8	1	87	25	2	2	3	5	0	0	1.cortical adenoma2.myeloid lipoma	8	4	4	0	16	16
W	63	L	157	79	32.05	1.1	1	3	1	1	1	1	8	1	75	40	2	2	5	5	0	0	nodular adrenal hyperplasia	8	8	4	0	20	20
M	49	L	178	87	27.4587	1.6	2	2	1	1	1	1	8	1	90	50	2	0	4	5	0	0	cortical adenoma	0	4	0	0	4	4
W	40	R	163	65	24.4646	2.5	1	1	2	1	1	1	7	1	125	100	1	1	2	2	0	0	cortical adenoma	0	0	4	0	4	4
M	67	L	180	90	27.7778	2.6	2	2	2	1	1	1	9	1	80	30	1	1	3	4	0	0	cortical adenoma	8	12	4	0	24	24
W	51	L	153	67	28.6215	1.5	1	2	1	1	1	1	7	1	61	20	2	1	2	4	0	0	cortical adenoma	8	0	4	0	12	12
M	26	L	183	88	26.2773	4.4	2	2	3	1	1	1	10	1	115	95	2	2	5	5	0	0	pheochromocytoma	0	4	0	0	4	4
W	50	R	163	80	30.1103	2.2	1	3	2	1	1	1	9	1	50	70	2	2	4	5	0	0	cortical adenoma	8	0	4	0	12	12
W	50	R	160	60	23.4375	1.9	1	1	1	1	1	1	6	1	55	70	2	2	3	4	0	0	cortical adenoma	8	0	4	0	12	12
W	20	L	170	65	22.4913	4.4	1	1	3	2	1	1	9	1	60	75	2	2	3	4	0	0	pheochromocytoma	0	0	0	0	0	0
M	62	R	175	85	27.7551	1.9	2	2	1	1	1	1	8	1	141	85	2	2	3	3	0	0	cortical adenoma	8	16	4	0	28	28
W	52	R	160	67	26.1719	1.8	1	2	1	1	1	1	7	1	100	50	2	3	3	3	0	0	cortical adenoma	8	0	4	0	12	12
M	46	L	172	83	28.0557	1.9	2	2	1	1	1	1	8	1	100	65	1	2	3	4	0	0	cortical adenoma	0	0	4	0	4	4
M	57	L	173	82	27.3982	2.4	2	2	2	1	1	1	9	1	90	50	2	2	5	5	0	0	cortical adenoma	8	4	4	0	16	16
M	50	R	168	65	23.03	2	2	1	1	1	1	1	7	1	78	45	2	2	5	5	0	0	cortical adenoma	8	0	0	0	8	8
M	49	R	174	76	25.1024	2.5	2	2	2	1	1	1	9	1	55	30	2	2	3	4	0	0	cortical adenoma	0	0	4	0	4	4
M	41	R	176	77	24.858	2.2	2	1	2	1	1	1	8	1	75	65	2	2	5	5	0	0	cortical adenoma	0	0	4	0	4	4
W	62	R	160	54	21.0938	3.3	1	1	2	2	1	1	8	1	60	10	2	2	5	5	0	0	cortical adenoma	8	0	4	0	12	12
M	38	R	178	96	30.2992	1.5	2	3	1	1	1	1	9	1	72	50	2	0	5	5	0	0	adrenal medulla hyperplasia	0	4	0	0	4	4
M	44	L	170	89	30.7958	1.6	2	3	1	1	1	1	9	1	75	55	2	2	5	5	0	0	cortical adenoma	0	0	4	0	4	4
M	47	R	170	95	32.872	4.2	2	3	3	1	1	1	11	2	61	70	2	2	5	5	0	0	nodular adrenal hyperplasia	0	0	4	0	4	4
M	68	R	175	81	26.449	2.6	2	2	2	1	1	1	9	1	90	60	2	2	5	5	0	0	nodular adrenal hyperplasia	8	4	4	0	16	16
W	62	R	158	70	28.0404	2.5	1	2	2	1	1	1	8	1	100	75	2	2	2	3	0	0	cortical adenoma	8	4	4	0	16	16
W	64	R	167	71.5	25.6373	1.9	1	2	1	1	1	1	7	1	75	55	2	2	4	4	0	0	cortical adenoma	8	0	0	0	8	8
W	65	L	160	68	26.5625	0.2	1	2	1	1	1	1	7	1	55	65	2	2	4	4	0	0	adrenal medulla hyperplasia	8	0	0	0	8	8
W	37	L	167	62.5	22.4103	5.7	1	1	3	3	2	1	11	2	60	85	2	2	5	5	0	0	adrenal cyst	0	0	4	0	4	4
W	36	R	173	83	27.7323	2.4	1	2	2	1	1	1	8	1	50	50	1	1	5	5	0	0	cortical adenoma	0	0	0	0	0	0
W	39	L	160	83	32.4219	0.9	1	3	1	1	1	1	8	1	60	60	2	2	5	5	0	0	nodular adrenal hyperplasia	0	0	4	0	4	4
M	70	R	180	80	24.6914	1.9	2	1	1	1	1	1	7	1	190	200	1	1	4	8	0	0	cortical adenoma	8	0	4	0	12	12
M	48	L	170	78	26.9896	4.6	2	2	3	2	1	1	11	2	55	40	2	0	3	3	0	0	adrenal cyst	0	0	4	0	4	4
M	55	R	182	68	20.5289	4.4	2	1	3	2	1	1	10	1	50	50	2	2	3	3	0	0	cortical adenoma	8	0	4	0	12	12
W	44	R	163	71	26.7229	1.5	1	2	1	1	1	1	7	1	90	500	1	1	4	4	0	0	cortical adenoma	0	0	4	0	4	4
W	65	R	160	69	26.9531	5.1	1	2	3	2	1	1	10	1	60	10	2	2	4	4	0	0	myeloid lipoma	8	0	4	0	12	12
M	57	L	175	85	27.7551	2.1	2	2	2	1	1	1	9	1	60	65	1	1	4	5	0	0	cortical adenoma	8	8	0	0	16	16
W	50	L	160	50	19.5312	3.4	1	1	2	2	1	1	8	1	85	10	1	1	4	4	0	0	cortical adenoma	8	0	4	0	12	12
W	73	L	164	78	29.0006	2.7	1	2	2	1	1	1	8	1	75	55	2	2	3	3	0	0	nodular adrenal hyperplasia	8	0	4	0	12	12
M	43	L	165	83	30.4867	2.7	2	3	2	1	1	1	10	1	185	85	2	2	5	5	0	0	adrenal necrotic tissue	0	16	4	0	20	20
M	47	L	172	70	23.6614	3.2	2	1	2	2	1	1	9	1	75	45	2	2	9	9	0	0	cortical adenoma	0	0	4	0	4	4
W	66	L	159	92	36.391	4.4	1	3	3	2	1	2	12	2	130	80	2	2	4	4	0	0	angioma	8	0	4	0	12	12
M	66	R	172	64	21.6333	4.1	2	1	3	2	1	1	10	1	120	85	2	2	4	5	0	0	pheochromocytoma	8	20	0	0	28	28
W	59	R	158	59	23.634	3.9	1	1	2	1	1	1	7	1	150	100	2	2	5	5	0	0	cortical adenoma	8	4	4	0	16	16
M	39	L	183	117	34.9368	0.3	2	3	1	1	1	1	9	1	70	65	2	2	4	5	0	0	nodular adrenal hyperplasia	0	0	4	0	4	4
M	36	R	190	112	31.0249	4.3	2	3	3	2	1	1	12	2	115	75	2	2	4	4	0	0	adrenal cyst	0	0	4	0	4	4
M	30	L	175	71	23.1837	2.8	2	1	2	2	1	1	9	1	40	10	2	0	4	4	0	0	cortical adenoma	0	0	4	0	4	4
W	41	R	161	59	22.7615	3.5	1	1	2	2	1	1	8	1	122	75	2	2	5	5	0	0	pheochromocytoma	0	0	0	0	0	0
W	67	R	160	62	24.2188	2.6	1	1	2	1	1	2	8	1	99	65	1	1	3	4	0	0	cortical adenoma	8	0	4	0	12	12
W	70	L	163	74	27.852	3.3	1	2	2	2	1	1	9	1	70	60	2	2	4	4	0	0	cortical adenoma	8	0	4	0	12	12
M	29	R	172	71.5	24.1685	4.3	2	1	3	2	1	1	10	1	55	60	2	0	5	6	0	0	adrenal cyst	0	0	4	0	4	4
M	54	L	177	79	25.2163	4.6	2	2	3	3	2	1	13	2	225	85	2	2	5	5	0	0	pheochromocytoma	8	0	0	0	8	8
W	49	L	165	62	22.7732	3.6	1	1	2	2	1	1	8	1	88	65	3	2	4	7	0	0	cortical adenoma	0	0	4	0	4	4
M	57	L	174	98	32.3689	4.9	2	3	3	2	1	1	12	2	100	50	2	2	5	7	0	0	pheochromocytoma	8	0	0	0	8	8
W	58	L	158	65	26.0375	5	1	2	3	2	1	1	10	1	85	30	2	2	4	4	0	0	myeloid lipoma	8	0	4	0	12	12
M	50	L	171	85	29.0688	1.7	2	2	1	1	1	1	8	1	160	50	2	2	6	6	0	0	cortical adenoma	8	0	4	0	12	12
M	36	R	180	96	29.6296	5.4	2	2	3	1	1	1	10	1	100	85	8	3	8	8	0	0	myeloid lipoma	0	4	4	0	8	8
W	69	L	165	65	23.8751	3.7	1	1	2	2	1	1	8	1	70	100	2	2	4	4	0	0	cortical adenoma	8	4	4	0	16	16
W	43	R	160	63	24.6094	4.8	1	1	3	2	2	1	10	1	156	125	2	3	7	7	0	0	pheochromocytoma	0	0	0	0	0	0
W	59	L	160	57	22.2656	2.2	1	1	2	1	1	1	7	1	75	25	2	2	2	5	0	0	cortical adenoma	8	20	0	0	28	28
M	65	R	164	65	24.1672	1.6	2	1	1	1	1	1	7	1	95	55	2	2	4	5	0	0	cortical adenoma	8	0	4	0	12	12
W	63	R	163	65	24.4646	4.2	1	1	3	1	1	1	8	1	115	145	1	3	4	5	0	0	cortical adenoma	8	0	4	0	12	12
W	39	L	163	77	28.9811	3.6	1	2	2	2	1	1	9	1	185	250	2	2	10	10	0	0	cortical adenoma	0	0	4	0	4	4
M	62	L	176	69	22.2753	1.2	2	1	1	1	1	1	7	1	75	60	2	2	6	6	0	0	cortical adenoma	8	0	4	0	12	12
W	47	R	160	85	33.2031	3.1	1	3	2	1	1	1	9	1	90	10	2	2	8	8	0	0	cortical adenoma	0	0	4	0	4	4
W	47	L	164	70	26.0262	2.8	1	2	2	1	1	1	8	1	95	95	2	2	4	4	0	0	cortical adenoma	0	0	4	0	4	4
M	58	R	170	100	34.6021	1.3	2	3	1	1	1	1	9	1	100	55	2	2	5	5	0	0	cortical adenoma	8	0	4	0	12	12
W	35	L	160	75	29.2969	1.6	1	2	1	1	1	1	7	1	120	20	2	2	5	5	0	0	cortical adenoma	0	0	4	0	4	4
W	68	R	157	62	25.1532	1.7	1	2	1	1	1	1	7	1	75	30	2	1	3	3	0	0	cortical adenoma	8	20	4	0	32	32
M	39	L	142	76	37.6909	5.5	2	3	3	2	1	2	13	2	180	200	2	2	5	5	0	0	pheochromocytoma	0	0	0	0	0	0
M	40	L	175	95	31.0204	0.5	2	3	1	1	1	1	9	1	70	40	2	2	5	5	0	0	nodular adrenal hyperplasia	0	0	0	0	0	0
M	52	R	180	87	26.8519	3.5	2	2	2	1	1	1	9	1	100	65	2	2	3	3	0	0	myeloid lipoma	8	0	4	0	12	12
W	56	R	165	56	20.5693	2.9	1	1	2	2	1	1	8	1	85	55	2	2	3	3	0	0	cortical adenoma	8	0	4	0	12	12
M	51	L	170	73	25.2595	1.3	2	2	1	1	1	1	8	1	150	200	3	2	4	4	0	0	cortical adenoma	8	4	4	0	16	16
W	52	R	164	60	22.3081	2.4	1	1	2	1	1	1	7	1	150	130	2	3	8	8	0	0	cortical adenoma	8	0	4	0	12	12
M	29	L	170	95	32.872	3.4	2	3	2	2	1	1	11	2	115	150	2	2	3	3	0	0	myeloid lipoma	0	0	4	0	4	4
W	60	L	160	70	27.3438	3.2	1	2	2	1	1	1	8	1	120	110	2	2	5	5	0	0	cortical adenoma	8	0	4	0	12	12
M	59	R	180	75	23.1481	2.5	2	1	2	1	1	1	8	1	115	80	1	1	5	5	0	0	cortical adenoma	8	0	4	0	12	12
W	63	L	160	70	27.3438	3	1	2	2	1	1	1	8	1	100	75	2	2	5	5	0	0	cortical adenoma	8	16	4	0	28	28
W	62	R	155	60	24.974	2.6	1	1	2	1	1	1	7	1	84	40	2	2	3	6	0	0	cortical adenoma	8	4	4	0	16	16
M	37	R	168	65	23.03	4	2	1	2	1	1	1	8	1	175	150	2	2	5	5	0	0	pheochromocytoma	0	0	0	0	0	0
M	68	R	175	70	22.8571	3.7	2	1	2	1	1	1	8	1	120	80	2	2	3	3	0	0	cortical adenoma	8	0	4	0	12	12
W	43	L	165	61	22.4059	3.2	1	1	2	3	2	1	10	1	120	10	2	2	3	3	0	0	pheochromocytoma	0	0	0	0	0	0
W	31	L	160	77	30.0781	2.8	1	3	2	2	1	1	10	1	130	50	1	1	3	4	0	0	cortical adenoma	0	0	4	0	4	4
W	46	R	160	57	22.2656	5.3	1	1	3	2	2	2	11	2	155	180	2	2	5	5	0	0	pheochromocytoma	0	4	0	0	4	4
M	45	L	174	125	41.2868	3.7	2	3	2	1	1	1	10	1	165	200	2	2	10	10	0	0	cortical adenoma	0	4	4	0	8	8
